# Supplementary material for: A Cross-Sectional Study Investigating Canadian and Australian Adolescents’ Perceived Experiences of COVID-19: Gender Differences and Mental Health Implications
Source: Int J Environ Res Public Health. 2022 Apr 6;19(7):4407. doi: 10.3390/ijerph19074407 (PMC8998759; doi:10.3390/ijerph19074407)
Supplement: Supplementary file 1 [file ijerph-19-04407-s001.zip]

Archive with 1 entries (1 files):
- ijerph-1609115-supplementary.pdf
